# Supplementary material for: A novel automated IHC staining system for quality control application in ALK immunohistochemistry testing
Source: Pathol Oncol Res. 2025 Feb 13;31:1611964. doi: 10.3389/pore.2025.1611964 (PMC11864879; doi:10.3389/pore.2025.1611964)
Supplement: Supplementary file 1 [file DataSheet1.XLSX]

## Sheet: Sheet1
Number	Age	Gender	Adenocarcinoma Subtypes	pStage	ALK Status
1	59	Female	Acinar predominent adenocarcinoma	II	Positive
2	59	Male	Papillary predominent adenocarcinoma	II	Positive
3	47	Male	Acinar predominent adenocarcinoma	II	Positive
4	55	Male	Papillary predominent adenocarcinoma	II	Positive
5	45	Male	Solid predominent adenocarcinoma	III	Positive
6	30	Female	Minimally invisive adenocarcinoma	I	Positive
7	48	Male	Papillary predominent adenocarcinoma	III	Positive
8	71	Male	Acinar predominent adenocarcinoma	II	Positive
9	32	Male	Acinar predominent adenocarcinoma	II	Positive
10	42	Male	Acinar predominent adenocarcinoma	III	Positive
11	65	Female	Solid predominent adenocarcinoma	II	Positive
12	55	Male	Acinar predominent adenocarcinoma	II	Positive
13	47	Female	Minimally invisive adenocarcinoma	I	Positive
14	51	Female	Minimally invisive adenocarcinoma	I	Positive
15	38	Female	Acinar predominent adenocarcinoma	II	Positive
16	56	Male	Papillary predominent adenocarcinoma	II	Positive
17	33	Male	Acinar predominent adenocarcinoma	II	Positive
18	53	Female	Variants of invisive adenocarcinoma	II	Positive
19	65	Male	Acinar predominent adenocarcinoma	II	Positive
20	46	Female	Lipitic predominent adenocarcinoma	I	Positive
21	69	Female	Acinar predominent adenocarcinoma	II	Positive
22	70	Male	Acinar predominent adenocarcinoma	II	Positive
23	57	Male	Solid predominent adenocarcinoma	III	Positive
24	49	Male	Acinar predominent adenocarcinoma	II	Positive
25	34	Male	Papillary predominent adenocarcinoma	II	Positive
26	61	Female	Acinar predominent adenocarcinoma	II	Positive
27	57	Female	Acinar predominent adenocarcinoma	II	Positive
28	36	Female	Minimally invisive adenocarcinoma	I	Positive
29	35	Female	Minimally invisive adenocarcinoma	I	Positive
30	48	Female	Acinar predominent adenocarcinoma	II	Positive
31	36	Male	Papillary predominent adenocarcinoma	II	Positive
32	61	Female	Acinar predominent adenocarcinoma	II	Positive
33	67	Female	Acinar predominent adenocarcinoma	II	Positive
34	41	Female	Acinar predominent adenocarcinoma	II	Positive
35	73	Male	Micropapillary predominent adenocarcinoma	III	Positive
36	54	Male	Acinar predominent adenocarcinoma	II	Positive
37	38	Male	Acinar predominent adenocarcinoma	I	Positive
38	62	Male	Variants of invisive adenocarcinoma	III	Positive
39	55	Female	Acinar predominent adenocarcinoma	II	Positive
40	48	Female	Acinar predominent adenocarcinoma	I	Positive
41	54	Female	Acinar predominent adenocarcinoma	II	Positive
42	49	Female	Solid predominent adenocarcinoma	III	Positive
43	49	Female	Minimally invisive adenocarcinoma	I	Positive
44	55	Female	Solid predominent adenocarcinoma	III	Positive
45	37	Female	Acinar predominent adenocarcinoma	II	Positive
46	42	Female	Minimally invisive adenocarcinoma	I	Positive
47	45	Female	Variants of invisive adenocarcinoma	I	Positive
48	67	Female	Acinar predominent adenocarcinoma	I	Negative
49	30	Female	Acinar predominent adenocarcinoma	I	Negative
50	57	Female	Minimally invisive adenocarcinoma	I	Negative
51	72	Female	Lipitic predominent adenocarcinoma	I	Negative
52	49	Male	Lipitic predominent adenocarcinoma	I	Negative
53	67	Male	Papillary predominent adenocarcinoma	II	Negative
54	72	Female	Minimally invisive adenocarcinoma	I	Negative
55	43	Male	Minimally invisive adenocarcinoma	I	Negative
56	28	Female	Minimally invisive adenocarcinoma	I	Negative
57	46	Female	Lipitic predominent adenocarcinoma	I	Negative
58	64	Male	Adenocarcinoma in situ	I	Negative
59	55	Female	Acinar predominent adenocarcinoma	II	Negative
60	44	Male	Lipitic predominent adenocarcinoma	I	Negative
61	35	Male	Minimally invisive adenocarcinoma	I	Negative
62	50	Female	Acinar predominent adenocarcinoma	I	Negative
63	65	Female	Acinar predominent adenocarcinoma	II	Negative
64	60	Female	Minimally invisive adenocarcinoma	I	Negative
65	67	Female	Minimally invisive adenocarcinoma	I	Negative
66	46	Male	Acinar predominent adenocarcinoma	II	Negative
67	45	Female	Adenocarcinoma in situ	I	Negative
68	74	Female	Acinar predominent adenocarcinoma	II	Negative
69	35	Female	Minimally invisive adenocarcinoma	I	Negative
70	35	Male	Minimally invisive adenocarcinoma	I	Negative
71	53	Female	Papillary predominent adenocarcinoma	II	Negative
72	74	Female	Variants of invisive adenocarcinoma	I	Negative
73	60	Male	Acinar predominent adenocarcinoma	II	Negative
74	49	Female	Adenocarcinoma in situ	I	Negative
75	54	Male	Adenocarcinoma in situ	II	Negative
76	41	Female	Minimally invisive adenocarcinoma	I	Negative
77	32	Female	Minimally invisive adenocarcinoma	I	Negative
78	47	Female	Lipitic predominent adenocarcinoma	I	Negative
79	54	Female	Adenocarcinoma in situ	II	Negative
80	58	Male	Solid predominent adenocarcinoma	III	Negative
81	56	Male	Minimally invisive adenocarcinoma	I	Negative
82	57	Female	Minimally invisive adenocarcinoma	I	Negative
83	47	Male	Minimally invisive adenocarcinoma	I	Negative
84	56	Female	Minimally invisive adenocarcinoma	I	Negative
85	33	Female	Minimally invisive adenocarcinoma	I	Negative
86	69	Male	Adenocarcinoma in situ	I	Negative
87	72	Female	Acinar predominent adenocarcinoma	II	Negative
