# Supplementary material for: A novel automated IHC staining system for quality control application in ALK immunohistochemistry testing
Source: Pathol Oncol Res. 2025 Feb 13;31:1611964. doi: 10.3389/pore.2025.1611964 (PMC11864879; doi:10.3389/pore.2025.1611964)
Supplement: Supplementary file 2 [file DataSheet2.XLSX]

## Sheet: Sheet1
Number	VENTANA ALK (D5F3) CDx Assay	BP6165 concentrated antibody on the LYNX480 PLUS
		Pathologist A	Pathologist B	Pathologist C	Pathologist D	Pathologist E
1	positive	positive	positive	positive	positive	positive
2	positive	positive	positive	positive	positive	positive
3	positive	positive	positive	positive	positive	positive
4	positive	positive	positive	positive	positive	positive
5	positive	positive	positive	positive	positive	positive
6	positive	positive	negative	negative	positive	positive
7	positive	positive	positive	positive	positive	positive
8	positive	positive	positive	positive	positive	positive
9	positive	positive	positive	positive	positive	positive
10	positive	positive	positive	positive	positive	positive
11	positive	positive	positive	positive	positive	positive
12	positive	positive	positive	positive	positive	positive
13	positive	positive	positive	positive	positive	positive
14	positive	positive	positive	positive	positive	positive
15	positive	positive	positive	positive	positive	positive
16	positive	positive	positive	positive	positive	positive
17	positive	positive	positive	positive	positive	positive
18	positive	positive	positive	positive	positive	positive
19	positive	positive	positive	positive	positive	positive
20	positive	positive	positive	positive	positive	positive
21	positive	positive	positive	positive	positive	positive
22	positive	positive	positive	positive	positive	positive
23	positive	positive	positive	positive	positive	positive
24	positive	positive	positive	positive	positive	positive
25	positive	positive	positive	positive	positive	positive
26	positive	positive	positive	positive	positive	positive
27	positive	positive	positive	positive	positive	positive
28	positive	positive	positive	positive	positive	positive
29	positive	positive	positive	positive	positive	positive
30	positive	positive	positive	positive	positive	positive
31	positive	positive	positive	positive	positive	positive
32	positive	positive	positive	negative	positive	negative
33	positive	positive	positive	positive	positive	positive
34	positive	positive	positive	positive	positive	positive
35	positive	positive	positive	positive	positive	positive
36	positive	positive	positive	positive	positive	positive
37	positive	positive	positive	positive	positive	positive
38	positive	positive	positive	positive	positive	positive
39	positive	positive	positive	positive	positive	positive
40	positive	positive	positive	positive	positive	positive
41	positive	positive	positive	positive	positive	positive
42	positive	positive	positive	positive	positive	positive
43	positive	positive	positive	positive	positive	positive
44	positive	positive	positive	positive	positive	positive
45	positive	positive	positive	positive	positive	positive
46	positive	positive	positive	positive	positive	positive
47	positive	positive	positive	positive	positive	positive
48	negative	negative	negative	negative	negative	negative
49	negative	negative	negative	negative	negative	negative
50	negative	negative	negative	negative	negative	negative
51	negative	negative	negative	negative	negative	negative
52	negative	negative	negative	negative	negative	negative
53	negative	negative	negative	negative	negative	negative
54	negative	negative	negative	negative	negative	negative
55	negative	negative	negative	negative	negative	negative
56	negative	negative	negative	negative	negative	negative
57	negative	negative	negative	negative	negative	negative
58	negative	negative	negative	negative	negative	negative
59	negative	negative	negative	negative	negative	negative
60	negative	negative	negative	negative	negative	negative
61	negative	negative	negative	negative	negative	negative
62	negative	negative	negative	negative	negative	negative
63	negative	negative	negative	negative	negative	negative
64	negative	negative	negative	negative	negative	negative
65	negative	negative	negative	negative	negative	negative
66	negative	negative	negative	negative	negative	negative
67	negative	negative	negative	negative	negative	negative
68	negative	negative	negative	negative	negative	negative
69	negative	negative	negative	negative	negative	negative
70	negative	negative	negative	negative	negative	negative
71	negative	negative	negative	negative	negative	negative
72	negative	negative	negative	negative	negative	negative
73	negative	negative	negative	negative	negative	negative
74	negative	negative	negative	negative	negative	negative
75	negative	negative	negative	negative	negative	negative
76	negative	negative	negative	negative	negative	negative
77	negative	negative	negative	negative	negative	negative
78	negative	negative	negative	negative	negative	negative
79	negative	negative	negative	negative	negative	negative
80	negative	negative	negative	negative	negative	negative
81	negative	negative	negative	negative	negative	negative
82	negative	negative	negative	negative	negative	negative
83	negative	negative	negative	negative	negative	negative
84	negative	negative	negative	negative	negative	negative
85	negative	negative	negative	negative	negative	negative
86	negative	negative	negative	negative	negative	negative
87	negative	negative	negative	negative	negative	negative
